# Supplementary material for: Development, validation, and application of a machine learning model to estimate salt consumption in 54 countries
Source: eLife. 2022 Jan 25;11:e72930. doi: 10.7554/eLife.72930 (PMC8789317; doi:10.7554/eLife.72930)
Supplement: Source code 1. [file elife-72930-supp1.zip]

Archive with 24 entries (21 files):
- Scripts/
- __MACOSX/._Scripts
- Scripts/.DS_Store
- __MACOSX/Scripts/._.DS_Store
- Scripts/Python/
- __MACOSX/Scripts/._Python
- Scripts/R/
- __MACOSX/Scripts/._R
- Scripts/Python/HGB_model.sav
- __MACOSX/Scripts/Python/._HGB_model.sav
- Scripts/Python/.DS_Store
- __MACOSX/Scripts/Python/._.DS_Store
- Scripts/Python/Data_Modeling.ipynb
- __MACOSX/Scripts/Python/._Data_Modeling.ipynb
- Scripts/R/Extraction code _ STEPS for model applicaton.R
- __MACOSX/Scripts/R/._Extraction code _ STEPS for model applicaton.R
- Scripts/R/Analysis algorithms Functions.R
- __MACOSX/Scripts/R/._Analysis algorithms Functions.R
- Scripts/R/Pre-processing _ cleaninig _ STEPS for model derivation 20211201.R
- __MACOSX/Scripts/R/._Pre-processing _ cleaninig _ STEPS for model derivation 20211201.R
- Scripts/R/Analysis_algorithms 20211201.R
- __MACOSX/Scripts/R/._Analysis_algorithms 20211201.R
- Scripts/R/Extraction code _ STEPS for model derivation.R
- __MACOSX/Scripts/R/._Extraction code _ STEPS for model derivation.R
