# Supplementary material for: Development, validation, and application of a machine learning model to estimate salt consumption in 54 countries
Source: eLife. 2022 Jan 25;11:e72930. doi: 10.7554/eLife.72930 (PMC8789317; doi:10.7554/eLife.72930)
Supplement: Source code 1. [file elife-72930-supp1.zip › Scripts/Python/Data_Modeling.ipynb]

# %% [markdown]
<h1><font color="#004D7F" size=6>Urine Sal</font></h1>

<h1><font color="#004D7F" size=5>Data Modelling</font></h1>


<br><br>
<div style="text-align: right">
<font color="#004D7F" size=3>Wilmer Guzman, Manuel Castillo-Cara, Rodrigo Carrillo-Larco</font><br>

</div>

# %% [markdown]
---

<h2><font color="#004D7F" size=5>Índice</font></h2>
<a id="indice"></a>

* [1. Introducción](#section1)
    * [1.1. Importar librerías](#section11)
    * [1.2. Cargar el dataset](#section12)
* [2. Fase de Procesamiento](#section2)
    * [2.1. Min-Max de 0-1](#section21)
    * [2.2. Estandarización](#section22)
    * [2.3. Normalización](#section23)
    * [2.4. Box-Cox](#section24)
    * [2.5. PCA](#section25)
    * [2.6. Características polinómicas](#section26)
* [3. Fase de modelado](#section3)
    * [3.1. Crear conjunto de validación](#section31)
    * [3.2. Evaluar modelos](#section32)
    * [3.3. Seleccionar el mejor modelo](#section33)
* [4. Evaluación Train/Test/Validate](#section4)
* [5. Evaluar con un modelo Neuronal Network](#section5)
    * [5.1. Evaluación Neuronal Network](#section51)
    * [5.2. Train/test/validate Neuronal Network](#section52)
* [6. Evaluación sobre datos no etiquetados](#section6)
    * [6.1. Predictions](#section61)
    * [6.2. Save/Load best model](#section62)

# %% [code]
# Permite ajustar la anchura de la parte útil de la libreta (reduce los márgenes)
from IPython.core.display import display, HTML
display(HTML("<style>.container{ width:98% }</style>"))

# %% [markdown]
---

<a id="section1"></a>
# <font color="#004D7F"> 1. Introducción</font>


# %% [markdown]
<a id="section11"></a>
## <font color="#004D7F"> 1.1. Importar librerías</font>

# %% [markdown]
Primero, importemos todos los módulos, funciones y objetos que vamos a utilizar en este tutorial.

# %% [code]
# Load libraries
import pandas as pd
import numpy as np
import matplotlib.pyplot as plt
import seaborn as sns
from sklearn.model_selection import train_test_split
from sklearn.model_selection import KFold
from sklearn.model_selection import RepeatedKFold
from sklearn.model_selection import cross_val_score
from sklearn.metrics import r2_score
from sklearn.metrics import mean_absolute_error
from sklearn.metrics import mean_squared_error
from sklearn.ensemble import ExtraTreesRegressor
from sklearn.ensemble import RandomForestRegressor
from sklearn.ensemble import GradientBoostingRegressor
from sklearn.ensemble import AdaBoostRegressor
from sklearn.linear_model import Lasso
from sklearn.linear_model import LinearRegression
from sklearn.linear_model import HuberRegressor
from sklearn.neighbors import KNeighborsRegressor
from sklearn.linear_model import ElasticNet
from sklearn.svm import SVR
from sklearn.linear_model import Ridge
from sklearn.tree import DecisionTreeRegressor
from sklearn.linear_model import BayesianRidge
from sklearn.neural_network import MLPRegressor
import xgboost as xgb
from sklearn.experimental import enable_hist_gradient_boosting
from sklearn.ensemble import HistGradientBoostingRegressor
from sklearn.model_selection import cross_validate
from sklearn.linear_model import SGDRegressor
from sklearn.gaussian_process import GaussianProcessRegressor
from sklearn.neural_network import MLPRegressor
from sklearn.preprocessing import MinMaxScaler
from sklearn.preprocessing import StandardScaler
from sklearn.preprocessing import Normalizer
from sklearn.preprocessing import PowerTransformer
from sklearn.decomposition import PCA
from sklearn.preprocessing import PolynomialFeatures
from sklearn.preprocessing import PowerTransformer


#import warnings
#warnings.filterwarnings('ignore')

# %% [markdown]
<a id="section12"></a>
## <font color="#004D7F"> 1.2. Cargar el dataset</font>

# %% [code]
# Load dataset
filename = 'Data/Extraction_urine_sodium_pooleddata_2021-11-22.csv'
#filename = 'Data/Extraction_urine_sodium_train_2021-05-26.csv'
#names = ['PC0', 'PC1', 'PC2', 'PC3', 'PC4', 'class', 'Country']
#df_original = pd.read_csv(filename, names=names)
df_original = pd.read_csv(filename)
#df_original = df_original[["sex", "age", "weight", "height", "region", "sbp", "dbp", "estimated_sodium_excretion_intersalt"]]
df_original = df_original[["sex", "age", "weight", "height", "sbp", "dbp", "estimated_sodium_excretion_intersalt"]]
# probar con bmi también
df_urine = df_original.copy()
#df_slas.head()
df_urine

# %% [markdown]
## Pasar región de país a número

# %% [code]
#df_ohe = df_original.copy()
df_original['region'].replace('Europe', 0, inplace=True)
df_original['region'].replace('Africa', 1, inplace=True)
df_original['region'].replace('Southeast Asia', 2, inplace=True)
df_original['region'].replace('Western Pacific', 3, inplace=True)
df_original['region'].replace('Eastern Mediterranean', 4, inplace=True)
#df_ohe.to_csv(r'data_proc/country-to-int.csv', index = False)
df_original.head(1)

# %% [markdown]
## Pasar región One-Hot Encoding

# %% [code]
def generateonlyDummies2(X):
    num_features = X.select_dtypes(include=['int64', 'float64']).columns
    cat_features = X.select_dtypes(include=['object', 'bool']).columns
    float_features = X.select_dtypes(include=['float64']).columns
    outd_X = pd.DataFrame()
    categories = {}
    for c in cat_features:
        categories[c] = X[c].dropna().unique().tolist()
        
    for c in cat_features:
            # Cambiamos las variables object a categorical para que las categorias tengan siempre el mismo orden
            c_df = X[c].astype(pd.api.types.CategoricalDtype(categories = categories[c]))
            #c_df.reset_index(drop=True, inplace=True)
            # One-hot encoding. Utilizamos get_dummies de pandas!
            c_dummies = pd.get_dummies(c_df, prefix=c)
            outd_X = pd.concat([outd_X, c_dummies], axis=1)
    outc_X = pd.DataFrame(X[num_features],columns=num_features)
    
    for c in num_features:
        outd_X[c] = outc_X[c].values
    return outd_X

# %% [code]
df_original = generateonlyDummies2(df_original)
#df_ohe.to_csv(r'data_proc/ohe-hot_encoding.csv', index = False)
df_original

# %% [markdown]
<div style="text-align: right"> <font size=5>
    <a href="#indice"><i class="fa fa-arrow-circle-up" aria-hidden="true" style="color:#004D7F"></i></a>
</font></div>

---

# %% [markdown]
<a id="section2"></a>
# <font color="#004D7F"> 2. Fase de Procesamiento</font>

# %% [markdown]
Se crearán diferentes datasets con los diferentes escalamientos y transformaciones.


# %% [code]
array = df_original.values
# separate array into input and output components
X = array[:,0:6]
Y = array[:,6]
Y

# %% [markdown]
<a id="section21"></a>
## <font color="#004D7F"> 2.1. Min-Max de 0-1</font>

# %% [code]
# Rescale data (between 0 and 1) 
from sklearn.preprocessing import MinMaxScaler
scaler = MinMaxScaler(feature_range=(0, 1))
minmax = scaler.fit_transform(X)
# Convertimos a dataframe
df_minmax = pd.DataFrame(data=minmax) 
#df_minmax = pd.DataFrame(data=minmax, columns=["sex", "age", "weight", "sbp", "dbp"]) 
df_minmax["class"] = df_original["estimated_sodium_excretion_intersalt"]
#del df_minmax["estimated_sodium_excretion_intersalt"]
df_minmax.head(1)

# %% [markdown]
<a id="section22"></a>
## <font color="#004D7F"> 2.2. Estandarización</font>

# %% [code]
# Standardize data (0 mean, 1 stdev)
from sklearn.preprocessing import StandardScaler
scaler = StandardScaler().fit(X)
standarized = scaler.transform(X)
# summarize transformed data
np.set_printoptions(precision=3)
#print(standarize[0:5,:])
# Convertimos a dataframe
df_standarized = pd.DataFrame(data=standarized) 
#df_standarized = pd.DataFrame(data=standarized, columns=["sex","age", "weight", "sbp", "dbp"]) 
df_standarized["class"] = df_original["estimated_sodium_excretion_intersalt"]
df_standarized.head(1)

# %% [markdown]
<a id="section23"></a>
## <font color="#004D7F"> 2.3. Normalización</font>

# %% [code]
# Normalize data (length of 1)
from sklearn.preprocessing import Normalizer
scaler = Normalizer().fit(X)
normalized = scaler.transform(X)
# summarize transformed data
np.set_printoptions(precision=3)
#print(normalized[0:5,:])
# Convertimos a dataframe
df_normalized = pd.DataFrame(data=normalized) 
#df_normalized = pd.DataFrame(data=normalized, columns=["sex","age", "weight", "sbp", "dbp"]) 
df_normalized["class"] = df_original["estimated_sodium_excretion_intersalt"]
df_normalized.head(1)

# %% [markdown]
<a id="section24"></a>
## <font color="#004D7F"> 2.4. Box-Cox (sin target)</font>

# %% [markdown]
Variables con sesgo
- weight
- sbp

# %% [code]
# Box-Cox Transform
# extract features with skew
df_urine = df_original.copy() 
features = df_urine[['age', 'weight', 'height', 'sbp', 'dbp']]
#features = df_urine[['age', 'weight', 'sbp', 'dbp']]
#instatiate 
pt = PowerTransformer(method='box-cox', standardize=True,) 
#Fit the data to the powertransformer
skl_boxcox = pt.fit(features)
#Lets get the Lambdas that were found
#print (skl_boxcox.lambdas_)
calc_lambdas_bc = skl_boxcox.lambdas_
#Transform the data 
skl_boxcox = pt.transform(features)
#Pass the transformed data into a new dataframe 
#df_features = pd.DataFrame(data=skl_boxcox, columns=['age', 'weight', 'height', 'sbp', 'dbp'])
df_features = pd.DataFrame(data=skl_boxcox, columns=['age', 'weight', 'height', 'sbp', 'dbp'])
# Pass to the original dataframe the transform columns
df_urine.drop(['age'], axis=1, inplace=True)
df_urine.drop(['weight'], axis=1, inplace=True)
df_urine.drop(['height'], axis=1, inplace=True)
df_urine.drop(['sbp'], axis=1, inplace=True)
df_urine.drop(['dbp'], axis=1, inplace=True)
#df_urine.drop(['bmi'], axis=1, inplace=True)
#df_urine.drop(['estimated_sodium_excretion_intersalt'], axis=1, inplace=True)
# Concatenar ambos dataframes
df_boxcox = pd.concat([df_urine, df_features], axis=1)
cols = df_boxcox.columns.tolist()
df_boxcox["class"] = df_boxcox["estimated_sodium_excretion_intersalt"]
del df_boxcox["estimated_sodium_excretion_intersalt"]
df_boxcox.head(1)

# %% [markdown]
<a id="section25"></a>
## <font color="#004D7F"> 2.5. PCA</font>

# %% [code]
# Feature Extraction with PCA
from pandas import read_csv
from sklearn.decomposition import PCA

# PCA con k=3
k=3
pca = PCA(n_components=k)
fit = pca.fit(X)
X_transform = pca.transform(X)
# summarize components
C = pca.components_
print(f"Explained Variance: {fit.explained_variance_ratio_}")
print('Componentes:\n', C)
# Convertimos a dataframe
df_pca = pd.DataFrame(data=X_transform, columns=['PC1', 'PC2', 'PC3']) 
df_pca["class"] = df_original["estimated_sodium_excretion_intersalt"]
df_pca.head(1)

# %% [markdown]
<a id="section26"></a>
## <font color="#004D7F"> 2.6. Características Polinómicas</font>

# %% [code]
from sklearn.preprocessing import PolynomialFeatures
# Normalize data (length of 1)
scaler = PolynomialFeatures(degree=2).fit(X)
poly = scaler.transform(X)
# summarize transformed data
np.set_printoptions(precision=3)
#print(normalized[0:5,:])
# Convertimos a dataframe
df_poly = pd.DataFrame(data=poly) 
df_poly["class"] = df_original["estimated_sodium_excretion_intersalt"]
df_poly.head(1)

# %% [markdown]
---
<div style="text-align: right"> <font size=5>
    <a href="#indice"><i class="fa fa-arrow-circle-up" aria-hidden="true" style="color:#004D7F"></i></a>
</font></div>

---

# %% [markdown]
<a id="section3"></a>
# <font color="#004D7F"> 3. Fase de modelado</font>

# %% [markdown]
### <a id="section31"></a>
## <font color="#004D7F"> 3.1. Crear conjunto de validación</font>

# %% [code]
df_poly.head(1)

# %% [code]
# Split-out validation dataset
# Cambiar según escalamiento
#array = df_original.values 
#array = df_minmax.values 
#array = df_normalized.values 
#array = df_standarized.values 
array = df_boxcox.values  # Aquí me he quedado

X = array[:,0:6].astype(float)
Y = array[:,6].astype(float)

#array = df_poly.values
#X = array[:,0:28].astype(float)
#Y = array[:,28].astype(float)

#array = df_pca.values
#X = array[:,0:4].astype(float)
#Y = array[:,4].astype(float)

# Validación cruzada
seed = 7
num_folds = 10
#num_repeated = 1
#scoring = ['r2', 'neg_mean_absolute_error', 'neg_mean_squared_error','neg_root_mean_squared_error']
#scoring = 'neg_mean_absolute_error'
#scoring = 'neg_mean_squared_error'
cv = KFold(n_splits=num_folds, shuffle=True, random_state=seed)


# Por porcentaje
validation_size = 0.33
seed = 7
X_train, X_test, Y_train, Y_test = train_test_split(X, Y, test_size=validation_size, random_state=seed)

# %% [markdown]
<a id="section32"></a>
## <font color="#004D7F"> 3.2. Evaluar modelos</font>

# %% [code]
# Spot-Check Algorithms
models = []
models.append(('LiR', LinearRegression()))
models.append(('HGB', HistGradientBoostingRegressor()))
models.append(('RiR', Ridge()))
models.append(('MLP', MLPRegressor()))
models.append(('SVR', SVR()))
models.append(('k-NN', KNeighborsRegressor(n_neighbors=21)))

#models.append(('Ada', AdaBoostRegressor()))
#models.append(('ET', ExtraTreesRegressor()))
models.append(('RF', RandomForestRegressor()))
models.append(('GBM', GradientBoostingRegressor()))
models.append(('XGB', xgb.XGBRegressor(objective="reg:squarederror", random_state=42)))


# evaluate each model in turn
results = []
names = []
#seed=3
scoring = ['r2', 'neg_root_mean_squared_error', 'neg_mean_absolute_error', 'neg_mean_squared_error']
i=0
df_results_mean = pd.DataFrame(columns=['model','R2', 'MAE', 'RMSE'])
df_results_std = pd.DataFrame(columns=['model','R2', 'MAE', 'RMSE'])
for name, model in models:
    #cv_results = cross_val_score(model, X_train, Y_train, cv=kfold, scoring=scoring)
    #cv_results = cross_val_score(model, X, Y, cv=repeatedcv, scoring=scoring)
    cv_results = cross_validate(model, X, Y, cv=cv,
                        scoring=scoring, return_train_score=False)
    results.append(cv_results)
    names.append(name)
    np.set_printoptions(precision=3)
    df_results_mean.loc[i] = [name, cv_results['test_r2'].mean(), cv_results['test_neg_mean_absolute_error'].mean(), 
                              cv_results['test_neg_root_mean_squared_error'].mean()]
    df_results_std.loc[i] = [name, cv_results['test_r2'].std(),cv_results['test_neg_mean_absolute_error'].std(),
                             cv_results['test_neg_root_mean_squared_error'].std()]
    print(df_results_mean.loc[i])
    i=i+1
    
    #results.append(cv_results)
    #names.append(name)
    #print(f"{name}: {cv_results.mean():,.2f} ({cv_results.std():,.2f})")

    #model.fit(X_train, Y_train)
    #predicted = model.predict(X_test)
    #cv_results = r2_score(Y_test, predicted)
    #cv_results = mean_absolute_error(Y_test, predicted)
    #cv_results = mean_squared_error(Y_test, predicted)
    #results.append(cv_results)
    #names.append(name)
    #print(f"{name}: {cv_results.mean():,.2f} ({cv_results.std():,.2f})")
df_results_std.to_csv('std.csv', index=False)
df_results_mean.to_csv('mean.csv', index=False)

# %% [code]
np.set_printoptions(precision=3)
df_results_mean

# %% [markdown]
<a id="section33"></a>
## <font color="#004D7F"> 3.3. Seleccionar el mejor modelo</font>

# %% [code]
# Compare Algorithms
fig = plt.figure()
fig.suptitle('Algorithm Comparison')
ax = fig.add_subplot(111)
plt.boxplot(results)
ax.set_xticklabels(names)
plt.show()

# %% [markdown]
---
<div style="text-align: right"> <font size=5>
    <a href="#indice"><i class="fa fa-arrow-circle-up" aria-hidden="true" style="color:#004D7F"></i></a>
</font></div>

---

# %% [markdown]
<a id="section4"></a>
# <font color="#004D7F"> 4. Evaluación Train/Test/Validate </font>

# %% [code]
# Load dataset
filename_all = 'Data/Extraction_urine_sodium_pooleddata_2021-11-22.csv'
filename_train = 'Data/Extraction_urine_sodium_train_2021-11-22.csv'
filename_test = 'Data/Extraction_urine_sodium_test_2021-11-22.csv'
filename_validate = 'Data/Extraction_urine_sodium_validate_2021-11-22.csv'
#names = ['PC0', 'PC1', 'PC2', 'PC3', 'PC4', 'class', 'Country']
df_original = pd.read_csv(filename_all)
df_train_all = pd.read_csv(filename_train)
df_test_all = pd.read_csv(filename_test)
df_validate_all = pd.read_csv(filename_validate)
cols= ["sex", "age", "weight", "height", "sbp", "dbp"]
cols_class=["sex", "age", "weight", "height", "sbp", "dbp", "estimated_sodium_excretion_intersalt"]
df_original = df_train_all[cols_class]
df_train = df_train_all[cols_class]
df_test = df_test_all[cols_class]
df_validate = df_validate_all[cols_class]
#df_original

# %% [code]
df_original.head(1)

# %% [code]
array_all = df_original.values
X = array_all[:,0:6].astype(float)
#imputer.fit(X_all)
#X = imputer.transform(X_all)
Y = array_all[:,6].astype(float)

array_train = df_train.values
X_train = array_train[:,0:6].astype(float)
#X_train = imputer.transform(X_train)
Y_train = array_train[:,6].astype(float)

array_test = df_test.values
X_test = array_test[:,0:6].astype(float)
#X_test = imputer.transform(X_test)
Y_test = array_test[:,6].astype(float)

array_validate = df_validate.values
X_validate = array_validate[:,0:6].astype(float)
#X_validate = imputer.transform(X_validate)
Y_validate = array_validate[:,6].astype(float)

df_orig_train = pd.DataFrame(data=X)
df_orig_test = pd.DataFrame(data=X_test)
df_orig_validate = pd.DataFrame(data=X_validate)
df_orig_train["class"] = df_train["estimated_sodium_excretion_intersalt"]
df_orig_test["class"] = df_test["estimated_sodium_excretion_intersalt"]
df_orig_validate["class"] = df_validate["estimated_sodium_excretion_intersalt"]

# %% [markdown]
### Transformaciones

# %% [code]
import joblib as jbl

# Min-Max
scaler = MinMaxScaler(feature_range=(0, 1))
#minmax = scaler.fit(X_train)
minmax = scaler.fit(X)
minmax_all = scaler.transform(X)
minmax_train = scaler.transform(X_train)
minmax_test = minmax.transform(X_test)
minmax_validate = minmax.transform(X_validate)

df_minmax = pd.DataFrame(data=minmax_all)
df_minmax_train = pd.DataFrame(data=minmax_train)
df_minmax_test = pd.DataFrame(data=minmax_test)
df_minmax_validate = pd.DataFrame(data=minmax_validate)
df_minmax["class"] = df_original["estimated_sodium_excretion_intersalt"]
df_minmax_train["class"] = df_train["estimated_sodium_excretion_intersalt"]
df_minmax_test["class"] = df_test["estimated_sodium_excretion_intersalt"]
df_minmax_validate["class"] = df_validate["estimated_sodium_excretion_intersalt"]


# Polinómicas grado 2
scaler2 = PolynomialFeatures(degree=2)
#poly = scaler2.fit(X_train)
poly = scaler2.fit(X)
poly_all = scaler2.transform(X)
poly_train = scaler2.transform(X_train)
poly_test = scaler2.transform(X_test)
poly_validate = scaler2.transform(X_validate)
df_poly = pd.DataFrame(data=poly_all)
df_poly_train = pd.DataFrame(data=poly_train)
df_poly_test = pd.DataFrame(data=poly_test)
df_poly_validate = pd.DataFrame(data=poly_validate)
df_poly["class"] = df_original["estimated_sodium_excretion_intersalt"]
df_poly_train["class"] = df_train["estimated_sodium_excretion_intersalt"]
df_poly_test["class"] = df_test["estimated_sodium_excretion_intersalt"]
df_poly_validate["class"] = df_validate["estimated_sodium_excretion_intersalt"]
#df_poly_train

# Standarization
scaler3 = StandardScaler()
#poly = scaler2.fit(X_train)
standarized = scaler3.fit(X)
standarized_all = scaler3.transform(X)
standarized_train = scaler3.transform(X_train)
standarized_test = scaler3.transform(X_test)
standarized_validate = scaler3.transform(X_validate)
df_standarized = pd.DataFrame(data=standarized_all)
df_standarized_train = pd.DataFrame(data=standarized_train)
df_standarized_test = pd.DataFrame(data=standarized_test)
df_standarized_validate = pd.DataFrame(data=standarized_validate)
df_standarized["class"] = df_original["estimated_sodium_excretion_intersalt"]
df_standarized_train["class"] = df_train["estimated_sodium_excretion_intersalt"]
df_standarized_test["class"] = df_test["estimated_sodium_excretion_intersalt"]
df_standarized_validate["class"] = df_validate["estimated_sodium_excretion_intersalt"]
#df_standarized


# %% [code]
df_orig_train_bc = df_orig_train.copy()
features = df_orig_train_bc[[1, 2, 3, 4, 5]]
pt = PowerTransformer(method='box-cox', standardize=True,) 
skl_boxcox = pt.fit(features)
#Fit the data to the powertransformer
skl_boxcox = pt.fit(features)
#Lets get the Lambdas that were found
#print (skl_boxcox.lambdas_)
calc_lambdas_bc = skl_boxcox.lambdas_
#Transform the data 
skl_boxcox = pt.transform(features)
#Pass the transformed data into a new dataframe 
df_features = pd.DataFrame(data=skl_boxcox, columns=['age', 'weight', 'height', 'sbp', 'dbp'])
# Pass to the original dataframe the transform columns
df_orig_train_bc.drop([1], axis=1, inplace=True)
df_orig_train_bc.drop([2], axis=1, inplace=True)
df_orig_train_bc.drop([3], axis=1, inplace=True)
df_orig_train_bc.drop([4], axis=1, inplace=True)
df_orig_train_bc.drop([5], axis=1, inplace=True)
# Concatenar ambos dataframes
df_train_boxcox = pd.concat([df_orig_train_bc, df_features], axis=1)
cols = df_train_boxcox.columns.tolist()
del df_train_boxcox["class"]
df_train_boxcox["class"] = df_orig_train["class"]

# %% [code]
df_orig_test_bc = df_orig_test.copy()
features = df_orig_test_bc[[1, 2, 3, 4, 5]]
pt = PowerTransformer(method='box-cox', standardize=True,) 
skl_boxcox = pt.fit(features)
#Fit the data to the powertransformer
skl_boxcox = pt.fit(features)
#Lets get the Lambdas that were found
#print (skl_boxcox.lambdas_)
calc_lambdas_bc = skl_boxcox.lambdas_
#Transform the data 
skl_boxcox = pt.transform(features)
#Pass the transformed data into a new dataframe 
df_features = pd.DataFrame(data=skl_boxcox, columns=['age', 'weight', 'height', 'sbp', 'dbp'])
# Pass to the original dataframe the transform columns
df_orig_test_bc.drop([1], axis=1, inplace=True)
df_orig_test_bc.drop([2], axis=1, inplace=True)
df_orig_test_bc.drop([3], axis=1, inplace=True)
df_orig_test_bc.drop([4], axis=1, inplace=True)
df_orig_test_bc.drop([5], axis=1, inplace=True)
# Concatenar ambos dataframes
df_test_boxcox = pd.concat([df_orig_test_bc, df_features], axis=1)
cols = df_test_boxcox.columns.tolist()
# Pasa e útimo elemento al primero de la lista (2 veces)
#cols = cols[-1:] + cols[:-1]
#cols = cols[-1:] + cols[:-1]
# Sobreescrimos
#df_boxcox = df_boxcox[cols]
del df_test_boxcox["class"]
df_test_boxcox["class"] = df_orig_test["class"]

# %% [code]
df_orig_validate_bc = df_orig_validate.copy()
features = df_orig_validate_bc[[1, 2, 3, 4, 5]]
pt = PowerTransformer(method='box-cox', standardize=True,) 
skl_boxcox = pt.fit(features)
#Fit the data to the powertransformer
skl_boxcox = pt.fit(features)
#Lets get the Lambdas that were found
#print (skl_boxcox.lambdas_)
calc_lambdas_bc = skl_boxcox.lambdas_
#Transform the data 
skl_boxcox = pt.transform(features)
#Pass the transformed data into a new dataframe 
df_features = pd.DataFrame(data=skl_boxcox, columns=['age', 'weight', 'height', 'sbp', 'dbp'])
# Pass to the original dataframe the transform columns
df_orig_validate_bc.drop([1], axis=1, inplace=True)
df_orig_validate_bc.drop([2], axis=1, inplace=True)
df_orig_validate_bc.drop([3], axis=1, inplace=True)
df_orig_validate_bc.drop([4], axis=1, inplace=True)
df_orig_validate_bc.drop([5], axis=1, inplace=True)
# Concatenar ambos dataframes
df_validate_boxcox = pd.concat([df_orig_validate_bc, df_features], axis=1)
cols = df_validate_boxcox.columns.tolist()
# Pasa e útimo elemento al primero de la lista (2 veces)
#cols = cols[-1:] + cols[:-1]
#cols = cols[-1:] + cols[:-1]
# Sobreescrimos
#df_boxcox = df_boxcox[cols]
del df_validate_boxcox["class"]
df_validate_boxcox["class"] = df_orig_validate["class"]
#df_validate_boxcox

# %% [markdown]
### Entrenamiento Originales

# %% [code]
# X, X_test Y_test

model_GBM = GradientBoostingRegressor()
model_GBM.fit(X, Y)
model_XGB = xgb.XGBRegressor(objective="reg:squarederror", random_state=42)
model_XGB.fit(X, Y)
model_HGB = HuberRegressor()
model_HGB.fit(X, Y)


# %% [code]
# FASE DE TEST / VALIDATION PARA GBM
print("---------------------- GBM -----------------------------")
df_test_pr = df_test_all.copy()
df_orig_test2 = df_orig_test.copy()
del df_orig_test2["class"]
predictions = model_GBM.predict(df_orig_test2)
print("--------------GBM: TEST------------")
print(predictions)
df_test_pr["prediction"] = predictions
df_test_pr.to_csv('Resultados/test_GBR_orig.csv', index=False)
r2 = r2_score(Y_test, predictions)
MAE = mean_absolute_error(Y_test, predictions)
MSE = mean_squared_error(Y_test, predictions)
np.set_printoptions(precision=3)
print(f"R2: {r2:,.2f} MAE: {MAE:,.2f} MSE: {MSE:,.2f}")

print("--------------GBM: VALIDATION------------")
df_validate_pr = df_validate_all.copy()
df_orig_validate2 = df_orig_validate.copy()
del df_orig_validate2["class"]
predictions = model_GBM.predict(df_orig_validate2)
print(predictions)
df_validate_pr["prediction"] = predictions
df_validate_pr.to_csv('Resultados/validation_GBR_orig.csv', index=False)
r2 = r2_score(Y_validate, predictions)
MAE = mean_absolute_error(Y_validate, predictions)
MSE = mean_squared_error(Y_validate, predictions)
np.set_printoptions(precision=3)
print(f"R2: {r2:,.2f} MAE: {MAE:,.2f} MSE: {MSE:,.2f}")


# FASE DE TEST / VALIDATION PARA HGB
print("---------------------- HGB -----------------------------")
df_test_pr = df_test_all.copy()
df_orig_test2 = df_orig_test.copy()
del df_orig_test2["class"]
predictions = model_HGB.predict(df_orig_test2)
print("--------------HGB: TEST------------")
print(predictions)
df_test_pr["prediction"] = predictions
df_test_pr.to_csv('Resultados/test_HGB_orig.csv', index=False)
r2 = r2_score(Y_test, predictions)
MAE = mean_absolute_error(Y_test, predictions)
MSE = mean_squared_error(Y_test, predictions)
np.set_printoptions(precision=3)
print(f"R2: {r2:,.2f} MAE: {MAE:,.2f} MSE: {MSE:,.2f}")

print("--------------HGB: VALIDATION------------")
df_validate_pr = df_validate_all.copy()
df_orig_validate2 = df_orig_validate.copy()
del df_orig_validate2["class"]
predictions = model_HGB.predict(df_orig_validate2)
print(predictions)
df_validate_pr["prediction"] = predictions
df_validate_pr.to_csv('Resultados/validation_HGB_orig.csv', index=False)
r2 = r2_score(Y_validate, predictions)
MAE = mean_absolute_error(Y_validate, predictions)
MSE = mean_squared_error(Y_validate, predictions)
np.set_printoptions(precision=3)
print(f"R2: {r2:,.2f} MAE: {MAE:,.2f} MSE: {MSE:,.2f}")

# FASE DE TEST / VALIDATION PARA XGB
print("---------------------- XGB -----------------------------")
df_test_pr = df_test_all.copy()
df_orig_test2 = df_orig_test.copy()
del df_orig_test2["class"]
predictions = model_XGB.predict(X_test)
print("--------------XGB: TEST------------")
print(predictions)
df_test_pr["prediction"] = predictions
df_test_pr.to_csv('Resultados/test_XGB_orig.csv', index=False)
r2 = r2_score(Y_test, predictions)
MAE = mean_absolute_error(Y_test, predictions)
MSE = mean_squared_error(Y_test, predictions)
np.set_printoptions(precision=3)
print(f"R2: {r2:,.2f} MAE: {MAE:,.2f} MSE: {MSE:,.2f}")

print("--------------XGB: VALIDATION------------")
df_validate_pr = df_validate_all.copy()
df_orig_validate2 = df_orig_validate.copy()
del df_orig_validate2["class"]
predictions = model_XGB.predict(X_validate)
print(predictions)
df_validate_pr["prediction"] = predictions
df_validate_pr.to_csv('Resultados/validation_XGB_orig.csv', index=False)
r2 = r2_score(Y_validate, predictions)
MAE = mean_absolute_error(Y_validate, predictions)
MSE = mean_squared_error(Y_validate, predictions)
np.set_printoptions(precision=3)
print(f"R2: {r2:,.2f} MAE: {MAE:,.2f} MSE: {MSE:,.2f}")

# %% [markdown]
### Entrenamiento Min-Max

# %% [code]
array_minmax_train = df_minmax_train.values
X_minmax_train = array_minmax_train[:,0:6].astype(float)
Y_minmax_train = array_minmax_train[:,6].astype(float)

array_minmax_test = df_minmax_test.values
X_minmax_test = array_minmax_test[:,0:6].astype(float)
Y_minmax_test = array_minmax_test[:,6].astype(float)

array_minmax_validate = df_minmax_validate.values
X_minmax_validate = array_minmax_validate[:,0:6].astype(float)
Y_minmax_validate = array_minmax_validate[:,6].astype(float)

model_GBR = GradientBoostingRegressor(n_estimators=200, loss='lad',random_state=3)
model_GBR.fit(X_minmax_train, Y_minmax_train)
model_SVR = SVR()
model_SVR.fit(X_minmax_train, Y_minmax_train)
model_MLP = MLPRegressor()
model_MLP.fit(X_minmax_train, Y_minmax_train)
model_XGB = xgb.XGBRegressor(objective="reg:squarederror", random_state=42)
model_XGB.fit(X_minmax_train, Y_minmax_train)

# %% [code]
# FASE DE TEST / VALIDATION PARA GBR
print("---------------------- GBR -----------------------------")
df_test_pr = df_test_all.copy()
df_minmax_test2 = df_minmax_test.copy()
del df_minmax_test2["class"]
predictions = model_GBR.predict(df_minmax_test2)
print("-------------- GBR: TEST ------------")
print(predictions)
df_test_pr["prediction"] = predictions
df_test_pr.to_csv('Resultados/test_GBR_minmax.csv', index=False)
r2 = r2_score(Y_minmax_test, predictions)
MAE = mean_absolute_error(Y_minmax_test, predictions)
MSE = mean_squared_error(Y_minmax_test, predictions)
np.set_printoptions(precision=3)
print(f"R2: {r2:,.2f} MAE: {MAE:,.2f} MSE: {MSE:,.2f}")

print("-------------- GBR: VALIDATION ------------")
df_validate_pr = df_validate_all.copy()
df_minmax_validate2 = df_minmax_validate.copy()
del df_minmax_validate2["class"]
predictions = model_GBR.predict(df_minmax_validate2)
print(predictions)
df_validate_pr["prediction"] = predictions
df_validate_pr.to_csv('Resultados/validation_GBR_minmax.csv', index=False)
r2 = r2_score(Y_minmax_validate, predictions)
MAE = mean_absolute_error(Y_minmax_validate, predictions)
MSE = mean_squared_error(Y_minmax_validate, predictions)
np.set_printoptions(precision=3)
print(f"R2: {r2:,.2f} MAE: {MAE:,.2f} MSE: {MSE:,.2f}")

# FASE DE TEST / VALIDATION PARA SVR
print("---------------------- SVR -----------------------------")
df_test_pr = df_test_all.copy()
df_minmax_test2 = df_minmax_test.copy()
del df_minmax_test2["class"]
predictions = model_SVR.predict(df_minmax_test2)
print("-------------- SVR: TEST------------")
print(predictions)
df_test_pr["prediction"] = predictions
df_test_pr.to_csv('Resultados/test_SVR_minmax.csv', index=False)
r2 = r2_score(Y_minmax_test, predictions)
MAE = mean_absolute_error(Y_minmax_test, predictions)
MSE = mean_squared_error(Y_minmax_test, predictions)
np.set_printoptions(precision=3)
print(f"R2: {r2:,.2f} MAE: {MAE:,.2f} MSE: {MSE:,.2f}")

print("-------------- SVR: VALIDATION------------")
df_validate_pr = df_validate_all.copy()
df_minmax_validate2 = df_minmax_validate.copy()
del df_minmax_validate2["class"]
predictions = model_SVR.predict(df_minmax_validate2)
print(predictions)
df_validate_pr["prediction"] = predictions
df_validate_pr.to_csv('Resultados/validation_SVR_minmax.csv', index=False)
r2 = r2_score(Y_minmax_validate, predictions)
MAE = mean_absolute_error(Y_minmax_validate, predictions)
MSE = mean_squared_error(Y_minmax_validate, predictions)
np.set_printoptions(precision=3)
print(f"R2: {r2:,.2f} MAE: {MAE:,.2f} MSE: {MSE:,.2f}")

# FASE DE TEST / VALIDATION PARA MLP
print("---------------------- MLP -----------------------------")
df_test_pr = df_test_all.copy()
df_minmax_test2 = df_minmax_test.copy()
del df_minmax_test2["class"]
predictions = model_MLP.predict(df_minmax_test2)
print("-------------- MLP: TEST------------")
print(predictions)
df_test_pr["prediction"] = predictions
df_test_pr.to_csv('Resultados/test_MLP_minmax.csv', index=False)
r2 = r2_score(Y_minmax_test, predictions)
MAE = mean_absolute_error(Y_minmax_test, predictions)
MSE = mean_squared_error(Y_minmax_test, predictions)
np.set_printoptions(precision=3)
print(f"R2: {r2:,.2f} MAE: {MAE:,.2f} MSE: {MSE:,.2f}")

print("-------------- MLP: VALIDATION------------")
df_validate_pr = df_validate_all.copy()
df_minmax_validate2 = df_minmax_validate.copy()
del df_minmax_validate2["class"]
predictions = model_MLP.predict(df_minmax_validate2)
print(predictions)
df_validate_pr["prediction"] = predictions
df_validate_pr.to_csv('Resultados/validation_MLP_minmax.csv', index=False)
r2 = r2_score(Y_minmax_validate, predictions)
MAE = mean_absolute_error(Y_minmax_validate, predictions)
MSE = mean_squared_error(Y_minmax_validate, predictions)
np.set_printoptions(precision=3)
print(f"R2: {r2:,.2f} MAE: {MAE:,.2f} MSE: {MSE:,.2f}")
# FASE DE TEST / VALIDATION PARA XGB
print("---------------------- XGB -----------------------------")
df_test_pr = df_test_all.copy()
df_orig_test2 = df_orig_test.copy()
del df_orig_test2["class"]
predictions = model_XGB.predict(X_test)
print("--------------XGB: TEST------------")
print(predictions)
df_test_pr["prediction"] = predictions
df_test_pr.to_csv('Resultados/test_XGB_minmax.csv', index=False)
r2 = r2_score(Y_test, predictions)
MAE = mean_absolute_error(Y_test, predictions)
MSE = mean_squared_error(Y_test, predictions)
np.set_printoptions(precision=3)
print(f"R2: {r2:,.2f} MAE: {MAE:,.2f} MSE: {MSE:,.2f}")

print("--------------XGB: VALIDATION------------")
df_validate_pr = df_validate_all.copy()
df_orig_validate2 = df_orig_validate.copy()
del df_orig_validate2["class"]
predictions = model_XGB.predict(X_validate)
print(predictions)
df_validate_pr["prediction"] = predictions
df_validate_pr.to_csv('Resultados/validation_XGB_minmax.csv', index=False)
r2 = r2_score(Y_validate, predictions)
MAE = mean_absolute_error(Y_validate, predictions)
MSE = mean_squared_error(Y_validate, predictions)
np.set_printoptions(precision=3)
print(f"R2: {r2:,.2f} MAE: {MAE:,.2f} MSE: {MSE:,.2f}")

# %% [markdown]
### Entrenamiento Polinómicas

# %% [code]
df_poly_train.head(1)

# %% [code]
array_poly_train = df_poly_train.values
X_poly_train = array_poly_train[:,0:28].astype(float)
Y_poly_train = array_poly_train[:,28].astype(float)

array_poly_test = df_poly_test.values
X_poly_test = array_poly_test[:,0:28].astype(float)
Y_poly_test = array_poly_test[:,28].astype(float)

array_poly_validate = df_poly_validate.values
X_poly_validate = array_poly_validate[:,0:28].astype(float)
Y_poly_validate = array_poly_validate[:,28].astype(float)

model_LiR = LinearRegression()
model_LiR.fit(X_poly_train, Y_poly_train)
model_HBR = HuberRegressor()
model_HBR.fit(X_poly_train, Y_poly_train)
model_RiR = Ridge()
model_RiR.fit(X_poly_train, Y_poly_train)
model_RF = RandomForestRegressor()
model_RF.fit(X_poly_train, Y_poly_train)

# %% [code]
# FASE DE TEST / VALIDATION PARA LiR
print("---------------------- LiR -----------------------------")
df_test_pr = df_test_all.copy()
df_poly_test2 = df_poly_test.copy()
del df_poly_test2["class"]
predictions = model_LiR.predict(df_poly_test2)
print("--------------LiR: TEST------------")
print(predictions)
df_test_pr["prediction"] = predictions
df_test_pr.to_csv('Resultados/test_LiR_poly.csv', index=False)
r2 = r2_score(Y_poly_test, predictions)
MAE = mean_absolute_error(Y_poly_test, predictions)
MSE = mean_squared_error(Y_poly_test, predictions)
np.set_printoptions(precision=3)
print(f"R2: {r2:,.2f} MAE: {MAE:,.2f} MSE: {MSE:,.2f}")

print("--------------LiR: VALIDATION------------")
df_validate_pr = df_validate_all.copy()
df_poly_validate2 = df_poly_validate.copy()
del df_poly_validate2["class"]
predictions = model_LiR.predict(df_poly_validate2)
print(predictions)
df_validate_pr["prediction"] = predictions
df_validate_pr.to_csv('Resultados/validation_LiR_poly.csv', index=False)
r2 = r2_score(Y_poly_validate, predictions)
MAE = mean_absolute_error(Y_poly_validate, predictions)
MSE = mean_squared_error(Y_poly_validate, predictions)
np.set_printoptions(precision=3)
print(f"R2: {r2:,.2f} MAE: {MAE:,.2f} MSE: {MSE:,.2f}")

# FASE DE TEST / VALIDATION PARA HBR
print("---------------------- HBR -----------------------------")
df_test_pr = df_test_all.copy()
df_poly_test2 = df_poly_test.copy()
del df_poly_test2["class"]
predictions = model_HBR.predict(df_poly_test2)
print("-------------- HBR: TEST------------")
print(predictions)
df_test_pr["prediction"] = predictions
df_test_pr.to_csv('Resultados/test_HBR_poly.csv', index=False)
r2 = r2_score(Y_poly_test, predictions)
MAE = mean_absolute_error(Y_poly_test, predictions)
MSE = mean_squared_error(Y_poly_test, predictions)
np.set_printoptions(precision=3)
print(f"R2: {r2:,.2f} MAE: {MAE:,.2f} MSE: {MSE:,.2f}")

print("-------------- HBR: VALIDATION------------")
df_validate_pr = df_validate_all.copy()
df_poly_validate2 = df_poly_validate.copy()
del df_poly_validate2["class"]
predictions = model_HBR.predict(df_poly_validate2)
print(predictions)
df_validate_pr["prediction"] = predictions
df_validate_pr.to_csv('Resultados/validation_HBR_poly.csv', index=False)
r2 = r2_score(Y_poly_validate, predictions)
MAE = mean_absolute_error(Y_poly_validate, predictions)
MSE = mean_squared_error(Y_poly_validate, predictions)
np.set_printoptions(precision=3)
print(f"R2: {r2:,.2f} MAE: {MAE:,.2f} MSE: {MSE:,.2f}")

# FASE DE TEST / VALIDATION PARA Random Forest
print("---------------------- RiR -----------------------------")
df_test_pr = df_test_all.copy()
df_poly_test2 = df_poly_test.copy()
del df_poly_test2["class"]
predictions = model_RiR.predict(df_poly_test2)
print("-------------- RiR: TEST------------")
print(predictions)
df_test_pr["prediction"] = predictions
df_test_pr.to_csv('Resultados/test_RiR_poly.csv', index=False)
r2 = r2_score(Y_poly_test, predictions)
MAE = mean_absolute_error(Y_poly_test, predictions)
MSE = mean_squared_error(Y_poly_test, predictions)
np.set_printoptions(precision=3)
print(f"R2: {r2:,.2f} MAE: {MAE:,.2f} MSE: {MSE:,.2f}")

print("-------------- RiR: VALIDATION------------")
df_validate_pr = df_validate_all.copy()
df_poly_validate2 = df_poly_validate.copy()
del df_poly_validate2["class"]
predictions = model_RiR.predict(df_poly_validate2)
print(predictions)
df_validate_pr["prediction"] = predictions
df_validate_pr.to_csv('Resultados/validation_RiR_poly.csv', index=False)
r2 = r2_score(Y_poly_validate, predictions)
MAE = mean_absolute_error(Y_poly_validate, predictions)
MSE = mean_squared_error(Y_poly_validate, predictions)
np.set_printoptions(precision=3)
print(f"R2: {r2:,.2f} MAE: {MAE:,.2f} MSE: {MSE:,.2f}")

# FASE DE TEST / VALIDATION PARA Random Forest
print("---------------------- RF -----------------------------")
df_test_pr = df_test_all.copy()
df_poly_test2 = df_poly_test.copy()
del df_poly_test2["class"]
predictions = model_RF.predict(df_poly_test2)
print("-------------- RF: TEST------------")
print(predictions)
df_test_pr["prediction"] = predictions
df_test_pr.to_csv('Resultados/test_RF_poly.csv', index=False)
r2 = r2_score(Y_poly_test, predictions)
MAE = mean_absolute_error(Y_poly_test, predictions)
MSE = mean_squared_error(Y_poly_test, predictions)
np.set_printoptions(precision=3)
print(f"R2: {r2:,.2f} MAE: {MAE:,.2f} MSE: {MSE:,.2f}")

print("-------------- RF: VALIDATION------------")
df_validate_pr = df_validate_all.copy()
df_poly_validate2 = df_poly_validate.copy()
del df_poly_validate2["class"]
predictions = model_RF.predict(df_poly_validate2)
print(predictions)
df_validate_pr["prediction"] = predictions
df_validate_pr.to_csv('Resultados/validation_RF_poly.csv', index=False)
r2 = r2_score(Y_poly_validate, predictions)
MAE = mean_absolute_error(Y_poly_validate, predictions)
MSE = mean_squared_error(Y_poly_validate, predictions)
np.set_printoptions(precision=3)
print(f"R2: {r2:,.2f} MAE: {MAE:,.2f} MSE: {MSE:,.2f}")

# %% [code]
array_standarized_train = df_standarized_train.values
X_standarized_train = array_standarized_train[:,0:6].astype(float)
Y_standarized_train = array_standarized_train[:,6].astype(float)

array_standarized_test = df_standarized_test.values
X_standarized_test = array_standarized_test[:,0:6].astype(float)
Y_standarized_test = array_standarized_test[:,6].astype(float)

array_standarized_validate = df_standarized_validate.values
X_standarized_validate = array_standarized_validate[:,0:6].astype(float)
Y_standarized_validate = array_standarized_validate[:,6].astype(float)

model_GBR = GradientBoostingRegressor(n_estimators=200, loss='lad',random_state=3)
model_GBR.fit(X_standarized_train, Y_standarized_train)
model_HGB = HuberRegressor()
model_HGB.fit(X_standarized_train, Y_standarized_train)
model_MLP = MLPRegressor()
model_MLP.fit(X_standarized_train, Y_standarized_train)
model_KNN = KNeighborsRegressor(n_neighbors=13)
model_KNN.fit(X_standarized_train, Y_standarized_train)
model_XGB = xgb.XGBRegressor(objective="reg:squarederror", random_state=42)
model_XGB.fit(X_standarized_train, Y_standarized_train)

# %% [code]
# FASE DE TEST / VALIDATION PARA GBR
print("---------------------- GBR -----------------------------")
df_test_pr = df_test_all.copy()
df_standarized_test2 = df_standarized_test.copy()
del df_standarized_test2["class"]
predictions = model_GBR.predict(df_standarized_test2)
print("-------------- GBR: TEST ------------")
print(predictions)
df_test_pr["prediction"] = predictions
df_test_pr.to_csv('Resultados/test_GBR_standarized.csv', index=False)
r2 = r2_score(Y_standarized_test, predictions)
MAE = mean_absolute_error(Y_standarized_test, predictions)
MSE = mean_squared_error(Y_standarized_test, predictions)
np.set_printoptions(precision=3)
print(f"R2: {r2:,.2f} MAE: {MAE:,.2f} MSE: {MSE:,.2f}")

print("-------------- GBR: VALIDATION ------------")
df_validate_pr = df_validate_all.copy()
df_standarized_validate2 = df_standarized_validate.copy()
del df_standarized_validate2["class"]
predictions = model_GBR.predict(df_standarized_validate2)
print(predictions)
df_validate_pr["prediction"] = predictions
df_validate_pr.to_csv('Resultados/validation_GBR_standarized.csv', index=False)
r2 = r2_score(Y_standarized_validate, predictions)
MAE = mean_absolute_error(Y_standarized_validate, predictions)
MSE = mean_squared_error(Y_standarized_validate, predictions)
np.set_printoptions(precision=3)
print(f"R2: {r2:,.2f} MAE: {MAE:,.2f} MSE: {MSE:,.2f}")

# FASE DE TEST / VALIDATION PARA HGB
print("---------------------- HGB -----------------------------")
df_test_pr = df_test_all.copy()
df_standarized_test2 = df_standarized_test.copy()
del df_standarized_test2["class"]
predictions = model_HGB.predict(df_standarized_test2)
print("-------------- HGB: TEST ------------")
print(predictions)
df_test_pr["prediction"] = predictions
df_test_pr.to_csv('Resultados/test_HGB_standarized.csv', index=False)
r2 = r2_score(Y_standarized_test, predictions)
MAE = mean_absolute_error(Y_standarized_test, predictions)
MSE = mean_squared_error(Y_standarized_test, predictions)
np.set_printoptions(precision=3)
print(f"R2: {r2:,.2f} MAE: {MAE:,.2f} MSE: {MSE:,.2f}")

print("-------------- HGB: VALIDATION ------------")
df_validate_pr = df_validate_all.copy()
df_standarized_validate2 = df_standarized_validate.copy()
del df_standarized_validate2["class"]
predictions = model_HGB.predict(df_standarized_validate2)
print(predictions)
df_validate_pr["prediction"] = predictions
df_validate_pr.to_csv('Resultados/validation_HGB_standarized.csv', index=False)
r2 = r2_score(Y_standarized_validate, predictions)
MAE = mean_absolute_error(Y_standarized_validate, predictions)
MSE = mean_squared_error(Y_standarized_validate, predictions)
np.set_printoptions(precision=3)
print(f"R2: {r2:,.2f} MAE: {MAE:,.2f} MSE: {MSE:,.2f}")

# FASE DE TEST / VALIDATION PARA MLP
print("---------------------- MLP -----------------------------")
df_test_pr = df_test_all.copy()
df_standarized_test2 = df_standarized_test.copy()
del df_standarized_test2["class"]
predictions = model_MLP.predict(df_standarized_test2)
print("-------------- MLP: TEST ------------")
print(predictions)
df_test_pr["prediction"] = predictions
df_test_pr.to_csv('Resultados/test_MLP_standarized.csv', index=False)
r2 = r2_score(Y_standarized_test, predictions)
MAE = mean_absolute_error(Y_standarized_test, predictions)
MSE = mean_squared_error(Y_standarized_test, predictions)
np.set_printoptions(precision=3)
print(f"R2: {r2:,.2f} MAE: {MAE:,.2f} MSE: {MSE:,.2f}")

print("-------------- MLP: VALIDATION ------------")
df_validate_pr = df_validate_all.copy()
df_standarized_validate2 = df_standarized_validate.copy()
del df_standarized_validate2["class"]
predictions = model_MLP.predict(df_standarized_validate2)
print(predictions)
df_validate_pr["prediction"] = predictions
df_validate_pr.to_csv('Resultados/validation_MLP_standarized.csv', index=False)
r2 = r2_score(Y_standarized_validate, predictions)
MAE = mean_absolute_error(Y_standarized_validate, predictions)
MSE = mean_squared_error(Y_standarized_validate, predictions)
np.set_printoptions(precision=3)
print(f"R2: {r2:,.2f} MAE: {MAE:,.2f} MSE: {MSE:,.2f}")

# FASE DE TEST / VALIDATION PARA KNN
print("---------------------- KNN -----------------------------")
df_test_pr = df_test_all.copy()
df_standarized_test2 = df_standarized_test.copy()
del df_standarized_test2["class"]
predictions = model_KNN.predict(df_standarized_test2)
print("-------------- KNN: TEST ------------")
print(predictions)
df_test_pr["prediction"] = predictions
df_test_pr.to_csv('Resultados/test_KNN_standarized.csv', index=False)
r2 = r2_score(Y_standarized_test, predictions)
MAE = mean_absolute_error(Y_standarized_test, predictions)
MSE = mean_squared_error(Y_standarized_test, predictions)
np.set_printoptions(precision=3)
print(f"R2: {r2:,.2f} MAE: {MAE:,.2f} MSE: {MSE:,.2f}")

print("-------------- KNN: VALIDATION ------------")
df_validate_pr = df_validate_all.copy()
df_standarized_validate2 = df_standarized_validate.copy()
del df_standarized_validate2["class"]
predictions = model_KNN.predict(df_standarized_validate2)
print(predictions)
df_validate_pr["prediction"] = predictions
df_validate_pr.to_csv('Resultados/validation_KNN_standarized.csv', index=False)
r2 = r2_score(Y_standarized_validate, predictions)
MAE = mean_absolute_error(Y_standarized_validate, predictions)
MSE = mean_squared_error(Y_standarized_validate, predictions)
np.set_printoptions(precision=3)
print(f"R2: {r2:,.2f} MAE: {MAE:,.2f} MSE: {MSE:,.2f}")

# FASE DE TEST / VALIDATION PARA XGB
print("---------------------- XGB -----------------------------")
df_test_pr = df_test_all.copy()
df_standarized_test2 = df_standarized_test.copy()
del df_standarized_test2["class"]
predictions = model_XGB.predict(df_standarized_test2)
print("-------------- XGB: TEST ------------")
print(predictions)
df_test_pr["prediction"] = predictions
df_test_pr.to_csv('Resultados/test_XGB_standarized.csv', index=False)
r2 = r2_score(Y_standarized_test, predictions)
MAE = mean_absolute_error(Y_standarized_test, predictions)
MSE = mean_squared_error(Y_standarized_test, predictions)
np.set_printoptions(precision=3)
print(f"R2: {r2:,.2f} MAE: {MAE:,.2f} MSE: {MSE:,.2f}")

print("-------------- XGB: VALIDATION ------------")
df_validate_pr = df_validate_all.copy()
df_standarized_validate2 = df_standarized_validate.copy()
del df_standarized_validate2["class"]
predictions = model_XGB.predict(df_standarized_validate2)
print(predictions)
df_validate_pr["prediction"] = predictions
df_validate_pr.to_csv('Resultados/validation_XGB_standarized.csv', index=False)
r2 = r2_score(Y_standarized_validate, predictions)
MAE = mean_absolute_error(Y_standarized_validate, predictions)
MSE = mean_squared_error(Y_standarized_validate, predictions)
np.set_printoptions(precision=3)
print(f"R2: {r2:,.2f} MAE: {MAE:,.2f} MSE: {MSE:,.2f}")

# %% [code]
array_boxcox_train = df_train_boxcox.values
X_boxcox_train = array_boxcox_train[:,0:6].astype(float)
Y_boxcox_train = array_boxcox_train[:,6].astype(float)

array_boxcox_test = df_test_boxcox.values
X_boxcox_test = array_boxcox_test[:,0:6].astype(float)
Y_boxcox_test = array_boxcox_test[:,6].astype(float)

array_boxcox_validate = df_validate_boxcox.values
X_boxcox_validate = array_boxcox_validate[:,0:6].astype(float)
Y_boxcox_validate = array_boxcox_validate[:,6].astype(float)

model_GBR = GradientBoostingRegressor(n_estimators=200, loss='lad',random_state=3)
model_GBR.fit(X_boxcox_train, Y_boxcox_train)
model_HGB = HuberRegressor()
model_HGB.fit(X_boxcox_train, Y_boxcox_train)
model_MLP = MLPRegressor()
model_MLP.fit(X_boxcox_train, Y_boxcox_train)
model_KNN = KNeighborsRegressor(n_neighbors=13)
model_KNN.fit(X_boxcox_train, Y_boxcox_train)
model_XGB = xgb.XGBRegressor(objective="reg:squarederror", random_state=42)
model_XGB.fit(X_boxcox_train, Y_boxcox_train)

# %% [code]
# FASE DE TEST / VALIDATION PARA GBR
print("---------------------- GBR -----------------------------")
df_test_pr = df_test_all.copy()
df_boxcox_test2 = df_test_boxcox.copy()
del df_boxcox_test2["class"]
predictions = model_GBR.predict(df_boxcox_test2)
print("-------------- GBR: TEST ------------")
print(predictions)
df_test_pr["prediction"] = predictions
df_test_pr.to_csv('Resultados/test_GBR_boxcox.csv', index=False)
r2 = r2_score(Y_boxcox_test, predictions)
MAE = mean_absolute_error(Y_boxcox_test, predictions)
MSE = mean_squared_error(Y_boxcox_test, predictions)
np.set_printoptions(precision=3)
print(f"R2: {r2:,.2f} MAE: {MAE:,.2f} MSE: {MSE:,.2f}")

print("-------------- GBR: VALIDATION ------------")
df_boxcox_pr = df_validate_all.copy()
df_boxcox_validate2 = df_validate_boxcox.copy()
del df_boxcox_validate2["class"]
predictions = model_GBR.predict(df_boxcox_validate2)
print(predictions)
df_validate_pr["prediction"] = predictions
df_validate_pr.to_csv('Resultados/validation_GBR_boxcox.csv', index=False)
r2 = r2_score(Y_boxcox_validate, predictions)
MAE = mean_absolute_error(Y_boxcox_validate, predictions)
MSE = mean_squared_error(Y_boxcox_validate, predictions)
np.set_printoptions(precision=3)
print(f"R2: {r2:,.2f} MAE: {MAE:,.2f} MSE: {MSE:,.2f}")

# FASE DE TEST / VALIDATION PARA HGB
print("---------------------- HGB -----------------------------")
df_test_pr = df_test_all.copy()
df_boxcox_test2 = df_test_boxcox.copy()
del df_boxcox_test2["class"]
predictions = model_HGB.predict(df_boxcox_test2)
print("-------------- HGB: TEST ------------")
print(predictions)
df_test_pr["prediction"] = predictions
df_test_pr.to_csv('Resultados/test_HGB_boxcox.csv', index=False)
r2 = r2_score(Y_boxcox_test, predictions)
MAE = mean_absolute_error(Y_boxcox_test, predictions)
MSE = mean_squared_error(Y_boxcox_test, predictions)
np.set_printoptions(precision=3)
print(f"R2: {r2:,.2f} MAE: {MAE:,.2f} MSE: {MSE:,.2f}")

print("-------------- HGB: VALIDATION ------------")
df_boxcox_pr = df_validate_all.copy()
df_boxcox_validate2 = df_validate_boxcox.copy()
del df_boxcox_validate2["class"]
predictions = model_HGB.predict(df_boxcox_validate2)
print(predictions)
df_validate_pr["prediction"] = predictions
df_validate_pr.to_csv('Resultados/validation_HGB_boxcox.csv', index=False)
r2 = r2_score(Y_boxcox_validate, predictions)
MAE = mean_absolute_error(Y_boxcox_validate, predictions)
MSE = mean_squared_error(Y_boxcox_validate, predictions)
np.set_printoptions(precision=3)
print(f"R2: {r2:,.2f} MAE: {MAE:,.2f} MSE: {MSE:,.2f}")

# FASE DE TEST / VALIDATION PARA MLP
print("---------------------- MLP -----------------------------")
df_test_pr = df_test_all.copy()
df_boxcox_test2 = df_test_boxcox.copy()
del df_boxcox_test2["class"]
predictions = model_MLP.predict(df_boxcox_test2)
print("-------------- MLP: TEST ------------")
print(predictions)
df_test_pr["prediction"] = predictions
df_test_pr.to_csv('Resultados/test_MLP_boxcox.csv', index=False)
r2 = r2_score(Y_boxcox_test, predictions)
MAE = mean_absolute_error(Y_boxcox_test, predictions)
MSE = mean_squared_error(Y_boxcox_test, predictions)
np.set_printoptions(precision=3)
print(f"R2: {r2:,.2f} MAE: {MAE:,.2f} MSE: {MSE:,.2f}")

print("-------------- MLP: VALIDATION ------------")
df_boxcox_pr = df_validate_all.copy()
df_boxcox_validate2 = df_validate_boxcox.copy()
del df_boxcox_validate2["class"]
predictions = model_MLP.predict(df_boxcox_validate2)
print(predictions)
df_validate_pr["prediction"] = predictions
df_validate_pr.to_csv('Resultados/validation_MLP_boxcox.csv', index=False)
r2 = r2_score(Y_boxcox_validate, predictions)
MAE = mean_absolute_error(Y_boxcox_validate, predictions)
MSE = mean_squared_error(Y_boxcox_validate, predictions)
np.set_printoptions(precision=3)
print(f"R2: {r2:,.2f} MAE: {MAE:,.2f} MSE: {MSE:,.2f}")

# FASE DE TEST / VALIDATION PARA KNN
print("---------------------- KNN -----------------------------")
df_test_pr = df_test_all.copy()
df_boxcox_test2 = df_test_boxcox.copy()
del df_boxcox_test2["class"]
predictions = model_KNN.predict(df_boxcox_test2)
print("-------------- KNN: TEST ------------")
print(predictions)
df_test_pr["prediction"] = predictions
df_test_pr.to_csv('Resultados/test_KNN_boxcox.csv', index=False)
r2 = r2_score(Y_boxcox_test, predictions)
MAE = mean_absolute_error(Y_boxcox_test, predictions)
MSE = mean_squared_error(Y_boxcox_test, predictions)
np.set_printoptions(precision=3)
print(f"R2: {r2:,.2f} MAE: {MAE:,.2f} MSE: {MSE:,.2f}")

print("-------------- KNN: VALIDATION ------------")
df_boxcox_pr = df_validate_all.copy()
df_boxcox_validate2 = df_validate_boxcox.copy()
del df_boxcox_validate2["class"]
predictions = model_KNN.predict(df_boxcox_validate2)
print(predictions)
df_validate_pr["prediction"] = predictions
df_validate_pr.to_csv('Resultados/validation_KNN_boxcox.csv', index=False)
r2 = r2_score(Y_boxcox_validate, predictions)
MAE = mean_absolute_error(Y_boxcox_validate, predictions)
MSE = mean_squared_error(Y_boxcox_validate, predictions)
np.set_printoptions(precision=3)
print(f"R2: {r2:,.2f} MAE: {MAE:,.2f} MSE: {MSE:,.2f}")

# FASE DE TEST / VALIDATION PARA XGB
print("---------------------- XGB -----------------------------")
df_test_pr = df_test_all.copy()
df_boxcox_test2 = df_test_boxcox.copy()
del df_boxcox_test2["class"]
predictions = model_HGB.predict(df_boxcox_test2)
print("-------------- XGB: TEST ------------")
print(predictions)
df_test_pr["prediction"] = predictions
df_test_pr.to_csv('Resultados/test_XGB_boxcox.csv', index=False)
r2 = r2_score(Y_boxcox_test, predictions)
MAE = mean_absolute_error(Y_boxcox_test, predictions)
MSE = mean_squared_error(Y_boxcox_test, predictions)
np.set_printoptions(precision=3)
print(f"R2: {r2:,.2f} MAE: {MAE:,.2f} MSE: {MSE:,.2f}")

print("-------------- XGB: VALIDATION ------------")
df_boxcox_pr = df_validate_all.copy()
df_boxcox_validate2 = df_validate_boxcox.copy()
del df_boxcox_validate2["class"]
predictions = model_HGB.predict(df_boxcox_validate2)
print(predictions)
df_validate_pr["prediction"] = predictions
df_validate_pr.to_csv('Resultados/validation_XGB_boxcox.csv', index=False)
r2 = r2_score(Y_boxcox_validate, predictions)
MAE = mean_absolute_error(Y_boxcox_validate, predictions)
MSE = mean_squared_error(Y_boxcox_validate, predictions)
np.set_printoptions(precision=3)
print(f"R2: {r2:,.2f} MAE: {MAE:,.2f} MSE: {MSE:,.2f}")

# %% [markdown]
---
<div style="text-align: right"> <font size=5>
    <a href="#indice"><i class="fa fa-arrow-circle-up" aria-hidden="true" style="color:#004D7F"></i></a>
</font></div>

---

# %% [markdown]
<a id="section5"></a>
# <font color="#004D7F"> 5. Evaluar con un modelo Neuronal Network </font>

# %% [markdown]
<a id="section51"></a>
## <font color="#004D7F"> 5.1. Evaluación Neuronal Network </font>

# %% [code]
#array = df_minmax.values 
array = df_standarized.values
#array = df_boxcox.values 
#array = df_original.values 
X = array[:,0:6].astype(float)
#X = imputer.fit_transform(X)
Y = array[:,6].astype(float)

#array = df_poly.values
#X = array[:,0:36].astype(float)
#Y = array[:,36].astype(float)

#array = df_pca.values
#X = array[:,0:3].astype(float)
#Y = array[:,3].astype(float)


# %% [code]
# Dividimos la data en train y test

validation_size = 0.3
seed = 49
X_train, X_test, Y_train, Y_test = train_test_split(X, Y, test_size=validation_size, random_state=seed)

# %% [code]
X_train.shape[0]

# %% [code]
# Modelo NN para evaluar su mae, mse, rmse y r2
#from tensorflow import keras
#from tensorflow.python.keras.utils import generic_utils
import keras
from keras.models import Sequential
from keras.layers import Dense, Input
from keras.layers import Dropout,BatchNormalization
from keras.constraints import maxnorm
from keras.callbacks import ModelCheckpoint
from keras.wrappers.scikit_learn import KerasRegressor
#from keras.optimizers import SGD


model = Sequential()
model.add(Dense(30, input_dim=X_train.shape[1], activation='relu', kernel_initializer='normal'))
#model.add(Dropout(0.5))
model.add(Dense(50, activation='relu', kernel_initializer='normal'))
model.add(Dropout(0.5))
model.add(Dense(1,kernel_initializer='normal'))

# %% [code]
# Definimos los parámetros de entrenamiento

batch_size = 256
epochs = 200
#lr = 0.01
#momentum = 0.99
#decay_rate = lr/epochs

# %% [code]
# Compilamos el modelo

model.compile(loss = 'mean_squared_error',
              optimizer = 'adam',   # adam en vez de sgd, se usa con parametros por defecto (learning_rate=0.001)
              #optimizer = sgd,
              metrics = ['mse'])

# %% [code]
# Se define el checkpoint para guardar los pesos

filepath = "weights-best.hdf5"
checkpoint = ModelCheckpoint(filepath,
                             monitor = 'mse',
                             verbose = 0,
                             save_best_only = True,
                             mode = 'min')
callbacks_list = [checkpoint]

# %% [code]
# Entrenamos el modelo

history = model.fit(X_train,
                    Y_train, 
                    epochs = epochs, 
                    batch_size = batch_size, 
                    callbacks = callbacks_list,
                    #validation_split=0.15,
                    verbose = 1,)

# %% [code]
# Vemos el comportamiento del mse en el entrenamiento
plt.plot(history.history['mse'])
plt.title("MSE - Training")
plt.ylabel("MSE")
plt.xlabel("Epochs")
plt.show()

# %% [code]
### MAKE PREDICTIONS FOR TRAIN AND TEST DATASETS ----------
trainPredict = model.predict(X_train, 
                             batch_size = batch_size)
#model.reset_states()
testPredict = model.predict(X_test, 
                            batch_size = batch_size)

# %% [code]
### EVALUATE PREDICTIONS PREDICTION IN TRAIN AND TEST DATASETS ----------
import math
trainScore = math.sqrt(mean_squared_error(Y_train, trainPredict[:, 0]))
print('Puntuacion Train: %.2f RMSE' % (trainScore))

testScore = math.sqrt(mean_squared_error(Y_test, testPredict[:, 0]))
print('Puntuaion Test: %.2f RMSE' % (testScore))

# %% [code]
from sklearn.metrics import r2_score

trainScore = r2_score(Y_train, trainPredict[:, 0])
print('Puntuacion Train: %.4f R2' % (trainScore))

testScore = r2_score(Y_test, testPredict[:, 0])
print('Puntuaion Test: %.4f R2' % (testScore))

# %% [code]
# Hallamos el mae del modelo 
from sklearn.metrics import mean_absolute_error

trainScore = mean_absolute_error(Y_train, trainPredict[:, 0])
print('Puntuacion Train: %.4f MAE' % (trainScore))

testScore = mean_absolute_error(Y_test, testPredict[:, 0])
print('Puntuaion Test: %.4f MAE' % (testScore))

# %% [code]
# Hallamos el mse del modelo

trainScore = mean_squared_error(Y_train, trainPredict[:, 0])
print('Puntuacion Train: %.2f MSE' % (trainScore))

testScore = mean_squared_error(Y_test, testPredict[:, 0])
print('Puntuaion Test: %.2f MSE' % (testScore))

# %% [code]
# Hallamos el mse del modelo

rss=((Y_test-testPredict[:, 0])**2).sum()
mse=np.mean((Y_test-testPredict[:, 0])**2)
print("Final mse value is =",np.mean((Y_test-testPredict[:, 0])**2))

# %% [markdown]
<a id="section52"></a>

## <font color="#004D7F"> 5.2. Train/test/Validation NN </font>

# %% [code]
# Datos de boxcox
array_train_NN = df_train_boxcox.values
X_train_NN = array_train_NN[:,0:6].astype(float)
#X_train_NN = imputer.transform(X_train_NN)
Y_train_NN = array_train_NN[:,6].astype(float)

array_test_NN = df_test_boxcox.values
X_test_NN = array_test_NN[:,0:6].astype(float)
#X_test_NN = imputer.transform(X_test_NN)
Y_test_NN = array_test_NN[:,6].astype(float)

array_validate_NN = df_validate_boxcox.values
X_validate_NN = array_validate_NN[:,0:6].astype(float)
#X_validate_NN = imputer.transform(X_validate_NN)
Y_validate_NN = array_validate_NN[:,6].astype(float)

# %% [code]
# Datos de Standarize
array_train_NN = df_standarized_train.values
X_train_NN = array_train_NN[:,0:6].astype(float)
#X_train_NN = imputer.transform(X_train_NN)
Y_train_NN = array_train_NN[:,6].astype(float)

array_test_NN = df_standarized_test.values
X_test_NN = array_test_NN[:,0:6].astype(float)
#X_test_NN = imputer.transform(X_test_NN)
Y_test_NN = array_test_NN[:,6].astype(float)

array_validate_NN = df_standarized_validate.values
X_validate_NN = array_validate_NN[:,0:6].astype(float)
#X_validate_NN = imputer.transform(X_validate_NN)
Y_validate_NN = array_validate_NN[:,6].astype(float)

# %% [code]
# Dividimos la data en train y test

#validation_size = 0.3
seed = 49
#X_train, X_test, Y_train, Y_test = train_test_split(X, Y, test_size=validation_size, random_state=seed)

# %% [code]
# Modelo NN para evaluar su mae, mse, rmse y r2
from keras.models import Sequential
from keras.layers import Dense, Input
from keras.layers import Dropout,BatchNormalization
from keras.constraints import maxnorm
from keras.callbacks import ModelCheckpoint
from keras.wrappers.scikit_learn import KerasRegressor
#from keras.optimizers import SGD


model = Sequential()
model.add(Dense(30, input_dim=X_train_NN.shape[1], activation='relu', kernel_initializer='normal'))
#model.add(Dropout(0.5))
model.add(Dense(50, activation='relu', kernel_initializer='normal'))
model.add(Dropout(0.5))
model.add(Dense(1,kernel_initializer='normal'))

# %% [code]
# Definimos los parámetros de entrenamiento

batch_size = 128
epochs = 300
#lr = 0.01
#momentum = 0.99
#decay_rate = lr/epochs

# %% [code]
# Compilamos el modelo

model.compile(loss = 'mean_squared_error',
              optimizer = 'adam',   # adam en vez de sgd, se usa con parametros por defecto (learning_rate=0.001)
              #optimizer = sgd,
              metrics = ['mse'])

# %% [code]
# Se define el checkpoint para guardar los pesos

filepath = "weights-best.hdf5"
checkpoint = ModelCheckpoint(filepath,
                             monitor = 'mse',
                             verbose = 0,
                             save_best_only = True,
                             mode = 'min')
callbacks_list = [checkpoint]

# %% [code]
# Entrenamos el modelo

history = model.fit(X_train_NN,
                    Y_train_NN, 
                    epochs = epochs, 
                    batch_size = batch_size, 
                    callbacks = callbacks_list,
                    #validation_split=0.15,
                    verbose = 1,)

# %% [code]
# Vemos el comportamiento del mse en el entrenamiento
plt.plot(history.history['mse'])
plt.title("MSE - Training")
plt.ylabel("MSE")
plt.xlabel("Epochs")
plt.show()

# %% [code]
### MAKE PREDICTIONS FOR TRAIN AND TEST DATASETS ----------
trainPredict = model.predict(X_train_NN, 
                             batch_size = batch_size)
#model.reset_states()
testPredict = model.predict(X_test_NN, 
                            batch_size = batch_size)
#model.reset_states()
validatePredict = model.predict(X_validate_NN, 
                            batch_size = batch_size)

# %% [code]
### EVALUATE PREDICTIONS PREDICTION IN TRAIN AND TEST DATASETS ----------
import math
trainScore = math.sqrt(mean_squared_error(Y_train_NN, trainPredict[:, 0]))
print('Puntuacion Train: %.2f RMSE' % (trainScore))

testScore = math.sqrt(mean_squared_error(Y_test_NN, testPredict[:, 0]))
print('Puntuaion Test: %.2f RMSE' % (testScore))

validateScore = math.sqrt(mean_squared_error(Y_validate_NN, validatePredict[:, 0]))
print('Puntuaion Validate: %.2f RMSE' % (validateScore))

# %% [code]
from sklearn.metrics import r2_score

trainScore = r2_score(Y_train_NN, trainPredict[:, 0])
print('Puntuacion Train: %.4f R2' % (trainScore))

testScore = r2_score(Y_test_NN, testPredict[:, 0])
print('Puntuaion Test: %.4f R2' % (testScore))

validateScore = r2_score(Y_validate_NN, validatePredict[:, 0])
print('Puntuaion Validate: %.4f R2' % (validateScore))

# %% [code]
# Hallamos el mae del modelo 
from sklearn.metrics import mean_absolute_error

trainScore = mean_absolute_error(Y_train_NN, trainPredict[:, 0])
print('Puntuacion Train: %.4f MAE' % (trainScore))

testScore = mean_absolute_error(Y_test_NN, testPredict[:, 0])
print('Puntuaion Test: %.4f MAE' % (testScore))

validateScore = mean_absolute_error(Y_validate_NN, validatePredict[:, 0])
print('Puntuaion validate: %.4f MAE' % (validateScore))

# %% [code]
# Hallamos el mse del modelo

trainScore = mean_squared_error(Y_train_NN, trainPredict[:, 0])
print('Puntuacion Train: %.2f MSE' % (trainScore))

testScore = mean_squared_error(Y_test_NN, testPredict[:, 0])
print('Puntuaion Test: %.2f MSE' % (testScore))

validateScore = mean_squared_error(Y_validate_NN, validatePredict[:, 0])
print('Puntuaion validate: %.2f MSE' % (validateScore))

# %% [code]
# Hallamos el mse del modelo

rss=((Y_test-testPredict[:, 0])**2).sum()
mse=np.mean((Y_test-testPredict[:, 0])**2)
print("Final mse value is =",np.mean((Y_test-testPredict[:, 0])**2))

# %% [code]
predicted_train  = np.squeeze(model.predict(X_train_NN,batch_size = batch_size))
cols = df_train_boxcox.columns.to_list()
#cols = df_standarized_train.columns.to_list()

#cols = columns.copy()

final_train = df_train_boxcox.copy()
#final_train = df_standarized_train.copy()

predicted_train = pd.DataFrame(predicted_train,columns=["Predicción"])
final_train = pd.concat([final_train,predicted_train],axis=1)

# guardamos en un csv
final_train.to_csv('train.csv',sep=',',header=True,index=False)
final_train.head()

# %% [code]
predicted_test  = np.squeeze(model.predict(X_test_NN, batch_size = batch_size))
#cols = df_test.columns.to_list()
#cols = df_test_boxcox.columns.to_list()
cols = df_standarized_test.columns.to_list()

#cols = columns.copy()

#final_test = df_test.loc[:,cols].copy()
#final_test = df_test_boxcox.copy()
final_test = df_standarized_test.copy()

predicted_test = pd.DataFrame(predicted_test,columns=["Predicción"])
final_test = pd.concat([final_test,predicted_test],axis=1)

# guardamos en un csv
final_test.to_csv('test_CNN.csv',sep=',',header=True,index=False)
final_test.head()

# %% [code]
predicted_validation  = np.squeeze(model.predict(X_validate_NN,batch_size = batch_size))
#cols = df_validation.columns.to_list()
#cols = df_validate_boxcox.columns.to_list()
cols = df_standarized_validate.columns.to_list()

#cols = columns.copy()

#final_validation = df_validation.loc[:,cols].copy()
#final_validation = df_validate_boxcox.copy()
final_validation = df_standarized_validate.copy()

predicted_validation = pd.DataFrame(predicted_validation,columns=["Predicción"])
final_validation = pd.concat([final_validation,predicted_validation],axis=1)

# guardamos en un csv
final_validation.to_csv('validation_CNN.csv',sep=',',header=True,index=False)
final_validation.head()

# %% [markdown]
---
<div style="text-align: right"> <font size=5>
    <a href="#indice"><i class="fa fa-arrow-circle-up" aria-hidden="true" style="color:#004D7F"></i></a>
</font></div>

---

# %% [markdown]
<a id="section6"></a>
# <font color="#004D7F"> 6. Evaluación sobre datos no etiquetados </font>

# %% [markdown]
<a id="section61"></a>
## <font color="#004D7F"> 6.1. Predictions </font>

# %% [code]
df_original_ini

# %% [code]
# Load dataset
filename = 'Data/Extraction_model_application_pooleddata_2021-11-22.csv' #para prediccion
filename_ini = 'Data/Extraction_urine_sodium_pooleddata_2021-11-22.csv' # para entrenamiento
#names = ['PC0', 'PC1', 'PC2', 'PC3', 'PC4', 'class', 'Country']
df_original_ini_all = pd.read_csv(filename_ini)
df_original_all = pd.read_csv(filename)
df_orig = pd.read_csv(filename)
cols= ["sex", "age", "weight", "height", "sbp", "dbp"]
cols_class=["sex", "age", "weight", "height", "sbp", "dbp", "estimated_sodium_excretion_intersalt"]
df_original_ini = df_original_ini_all[cols_class]
df_original = df_original_all[cols]
df_original_ini['class'] = df_original_ini['estimated_sodium_excretion_intersalt']
del df_original_ini['estimated_sodium_excretion_intersalt']
df_original

# %% [code]
array_all_ini = df_original_ini.values
X_ini = array_all_ini[:,0:6].astype(float)
Y_ini = array_all_ini[:,6].astype(float)
# Standardize data (0 mean, 1 stdev)
scaler = StandardScaler().fit(X_ini)
standarized = scaler.transform(X_ini)
# Convertimos a dataframe
df_standarized_ini = pd.DataFrame(data=standarized) 
df_standarized_ini["class"] = df_original_ini['class']

# %% [code]
df_standarized_ini

# %% [code]
array_all_ini = df_original_ini.values
X_ini = array_all_ini[:,0:6].astype(float)
Y_ini = array_all_ini[:,6].astype(float)

array_all = df_original.values
X = array_all[:,0:6].astype(float)

# Polinómicas grado 2
scaler2 = PolynomialFeatures(degree=2)
poly = scaler2.fit(X_ini)
poly_all = scaler2.transform(X_ini)
df_poly_ini = pd.DataFrame(data=poly_all)
df_poly_ini["class"] = df_original_ini['class']

poly = scaler2.fit(X)
poly_all = scaler2.transform(X)
df_poly = pd.DataFrame(data=poly_all)
#df_poly

#Boxcox
df_orig_train_bc = df_original.copy()
features = df_orig_train_bc[['age', 'weight', 'height', 'sbp', 'dbp']]
pt = PowerTransformer(method='box-cox', standardize=True,) 
skl_boxcox = pt.fit(features)
#Fit the data to the powertransformer
skl_boxcox = pt.fit(features)
#Lets get the Lambdas that were found
#print (skl_boxcox.lambdas_)
calc_lambdas_bc = skl_boxcox.lambdas_
#Transform the data 
skl_boxcox = pt.transform(features)
#Pass the transformed data into a new dataframe 
df_features = pd.DataFrame(data=skl_boxcox, columns=['age', 'weight', 'height', 'sbp', 'dbp'])
# Pass to the original dataframe the transform columns
df_orig_train_bc.drop(['age'], axis=1, inplace=True)
df_orig_train_bc.drop(['weight'], axis=1, inplace=True)
df_orig_train_bc.drop(['height'], axis=1, inplace=True)
df_orig_train_bc.drop(['sbp'], axis=1, inplace=True)
df_orig_train_bc.drop(['dbp'], axis=1, inplace=True)
# Concatenar ambos dataframes
df_boxcox = pd.concat([df_orig_train_bc, df_features], axis=1)
#cols = df_train_boxcox.columns.tolist()
#del df_train_boxcox["class"]
#df_train_boxcox["class"] = df_orig_train["class"]
#df_boxcox

# %% [markdown]
### Predicción

# %% [code]
# X, X_test Y_test
model_GBM = GradientBoostingRegressor()
model_GBM.fit(X_ini, Y_ini)

# %% [code]
X_ini

# %% [code]
# X, X_test Y_test
array_all_ini = df_standarized_ini.values
X_ini = array_all_ini[:,0:6].astype(float)
Y_ini = array_all_ini[:,6].astype(float)
model_HGB = HuberRegressor()
model_HGB.fit(X_ini, Y_ini)

# %% [code]
# FASE DE TEST / VALIDATION PARA GBM
print("---------------------- GBM -----------------------------")
df_test_pr = df_original.copy()
df_orig_test2 = df_original.copy()
predictions = model_GBM.predict(df_orig_test2)
print("--------------GBM: TEST------------")
print(predictions)
df_test_pr["prediction"] = predictions
df_final = df_orig.copy()
df_final["prediction"] = predictions
df_final.to_csv('Resultados/test_GBR_orig.csv', index=False)
df_final

# %% [code]
array_poly_train = df_poly_ini.values
X_poly_train = array_poly_train[:,0:28].astype(float)
Y_poly_train = array_poly_train[:,28].astype(float)

model_LiR = LinearRegression()
model_LiR.fit(X_poly_train, Y_poly_train)
model_RiR = Ridge()
model_RiR.fit(X_poly_train, Y_poly_train)
model_RF = RandomForestRegressor()
model_RF.fit(X_poly_train, Y_poly_train)

# %% [code]
# FASE DE TEST / VALIDATION PARA LiR
print("---------------------- LiR -----------------------------")
df_test_pr = df_poly.copy()
df_poly_test2 = df_poly.copy()
predictions = model_LiR.predict(df_poly_test2)
print("--------------LiR: TEST------------")
print(predictions)
df_final = df_orig.copy()
df_final["prediction"] = predictions
df_final.to_csv('Resultados/test_LiR.csv', index=False)

# FASE DE TEST / VALIDATION PARA RIDGE
print("---------------------- RiR -----------------------------")
df_test_pr = df_poly.copy()
df_poly_test2 = df_poly.copy()
predictions = model_RiR.predict(df_poly_test2)
print("-------------- RiR: TEST------------")
print(predictions)
df_final = df_orig.copy()
df_final["prediction"] = predictions
df_final.to_csv('Resultados/test_RiR.csv', index=False)

# FASE DE TEST / VALIDATION PARA Random Forest
print("---------------------- RF -----------------------------")
df_test_pr = df_poly.copy()
df_poly_test2 = df_poly.copy()
predictions = model_RF.predict(df_poly_test2)
print("-------------- RF: TEST------------")
print(predictions)
df_final = df_orig.copy()
df_final["prediction"] = predictions
df_final.to_csv('Resultados/test_RF.csv', index=False)

# %% [code]
# FASE DE TEST / VALIDATION PARA HGB con estandarización
# Standardize data (0 mean, 1 stdev)
X_ini = df_original.values
X_ini

# %% [code]
# Standardize data (0 mean, 1 stdev)
standarized = scaler.transform(X_ini)
# Convertimos a dataframe
df_standarized = pd.DataFrame(data=standarized) 
df_standarized

# %% [code]
print("---------------------- HGB -----------------------------")
df_test_pr = df_standarized.copy()
predictions = model_HGB.predict(df_test_pr)
print("-------------- RF: TEST------------")
print(predictions)
df_final = df_original.copy()
df_final["prediction"] = predictions
df_final.to_csv('Resultados/predictions_HGB.csv', index=False)

# %% [markdown]
<a id="section62"></a>
## <font color="#004D7F"> 6.2. Save/Load best model </font>

# %% [code]
# Save Model Using joblib
import joblib as jbl
# save the model to disk
filename = 'HGB_model.sav'
jbl.dump(model_HGB, filename)
# Load the model
loaded_model = jbl.load(filename)

# %% [markdown]
----
<div style="text-align: right"> <font size=5>
    <a href="#indice"><i class="fa fa-arrow-circle-up" aria-hidden="true" style="color:#004D7F"></i></a>
</font></div>

---

<div style="text-align: right"> <font size=6><i class="fa fa-coffee" aria-hidden="true" style="color:#004D7F"></i> </font></div>
